# Supplementary material for: Lower Circulating Cytotoxic T-Cell Frequency and Higher Intragraft Granzyme-B Expression Are Associated with Inflammatory Interstitial Fibrosis and Tubular Atrophy in Renal Allograft Recipients
Source: Medicina (Kaunas). 2023 Jun 20;59(6):1175. doi: 10.3390/medicina59061175 (PMC10305683; doi:10.3390/medicina59061175)
Supplement: Supplementary file 1 [file medicina-59-01175-s001.zip]

Archive with 1 entries (1 files):
- medicina-2433996-supplementary.pdf
